# Supplementary material for: Miniature 3D-Printed Centrifugal Pump with Non-Contact Electromagnetic Actuation
Source: Micromachines (Basel). 2019 Sep 21;10(10):631. doi: 10.3390/mi10100631 (PMC6843814; doi:10.3390/mi10100631)
Supplement: Supplementary file 1 [file micromachines-10-00631-s001.zip]

Archive with 1 entries (1 files):
- micromachines-594555-supplementary.mp4
